# Supplementary material for: Field-Induced Slow Magnetic Relaxation in Mononuclear Cobalt(II) Complexes Decorated by Macrocyclic Pentaaza Ligands
Source: Molecules. 2024 Jun 12;29(12):2810. doi: 10.3390/molecules29122810 (PMC11206533; doi:10.3390/molecules29122810)
Supplement: Supplementary file 1 [file molecules-29-02810-s001.zip]

Archive with 1 entries (1 files):
- molecules-3026003-supplementary.pdf
